# Supplementary material for: The silent threat: investigating sleep disturbances in hospitalized patients
Source: Int J Qual Health Care. 2024 May 10;36(2):mzae042. doi: 10.1093/intqhc/mzae042 (PMC11107945; doi:10.1093/intqhc/mzae042)
Supplement: mzae042_Supp [file mzae042_supp.zip]

Archive with 1 entries (1 files):
- suppl_data/Suppl_data_CHERRIES_checklist.pdf
